# Supplementary material for: Genetic dissection of fatty acid components in the Chinese peanut (Arachis hypogaea L.) mini-core collection under multi-environments
Source: PLoS One. 2022 Dec 30;17(12):e0279650. doi: 10.1371/journal.pone.0279650 (PMC9803190; doi:10.1371/journal.pone.0279650)
Supplement: S2 File — (XLSX) [file pone.0279650.s002.xlsx]

## Sheet: S1 Table
S1 Table. Meteorological data for the peanut growing periods at two climate locations in 2015 and 2016.
Year	Location	Month	Average lowest - highest temperature (℃)	Accumulated sunshine (h)	Average humidity (%)	Precipitation (mm)
2015	Nanchong	May	19.48 - 28.23	151.25	65.62	90.71
		Jun	22.87 - 29.50	94.98	77.48	242.51
		Jul	24.55 - 33.03	228.28	69.64	83.02
		Aug	24.42 - 32.42	183.2	72.76	234.54
		Sep	20.30 - 26.03	60.55	83.52	203.31
2015	Wuhan	May	18.52 - 26.74	142.06	78.46	178.1
		Jun	22.20 - 29.13	110.82	83.26	248.66
		Jul	23.48 - 30.65	187.56	79.52	215.68
		Aug	23.52 - 31.84	244.67	75.81	70.55
		Sep	19.50 - 28.13	171.26	76.41	90.37
2016	Nanchong	May	18.23 - 26.42	142.99	70.46	143.81
		Jun	21.80 - 29.63	180.08	69.24	106.44
		Jul	24.75 - 33.52	207.25	72.44	156.92
		Aug	24.39 - 33.52	222.73	69.97	66.99
		Sep	19.60 - 26.00	85.82	77.93	77.43
2016	Wuhan	May	17.55 - 25.39	135.06	79.25	129.25
		Jun	21.50 - 28.63	143.92	82.84	369.95
		Jul	25.45 - 32.81	220.82	81.09	564.29
		Aug	25.06 - 33.558	222.37	77.13	134.08
		Sep	20.50 - 30.13	180.92	69.49	24.79

## Sheet: S2 Table
S2 Table. The information of the materials for expression analysis and the the relative expression level of ahFAD2A at stage 7 seeds.
Marerial	Allele of A09_114690064	Oleic content（%）	Linoleic acid content（%）	Relative expression level of ahFAD2A	Standard deviation
Guangdehuasheng	GG	39.96	36.17	1	0.07
FDRS10	GG	41.41	35.41	1	0.05
Anshanxiaohuasheng	GG	44.01	32.74	1.01	0.07
Kainong No.8	AA	55.58	24.37	38.07	0.2
Xixiachangman	AA	59.31	20.5	107.45	16.18
Weihandunhuasheng	AA	56.05	24.02	50.07	5.21

## Sheet: S3 Table
S3 Table. Genome-wide significant association signals of fatty acid composition using the MLM model.
Trait	Chromosome	Position	Reference	Tother	Environment
Palmitic acid (C16:0)	A01	74335532	A	C	E1
	A01	74335590	A	T	E1
	A01	74335594	T	C	E1
	A08	13807926	C	A	E4
	B07	12735110	G	T	E3
Stearic acid (C18:0)	A04	122159879	C	A	E2
	A06	89152383	C	T	E1
	A07	15649477	G	A	E1
	A08	13449194	T	G	E2
	A08	13449174	C	T	E2
	A08	13449218	G	A	E2
	A08	13449254	T	C	E2
	A09	79674307	T	C	E1
	B04	6864416	A	G	E1
	B06	101056070	A	G	E2
	B06	122677790	G	A	E3, E4
	B06	125302832	C	T	E4
	B06	101056207	G	A	E2
	B06	125245720	T	C	E4
	B08	99316583	A	G	E2
	B08	100701563	T	C	E2
	B08	99316608	G	A	E2
	B09	39964570	C	T	E2
	B09	39964423	G	C	E2
	B09	39964474	A	G	E2
	B09	39964477	T	C	E2
Oleic acid (C18:1)	A04	82199580	C	T	E2, E4
	A07	45014402	T	A	E2
	A08	13807926	C	A	E4
	A09	114106219	G	A	E3, E4
	A09	115528661	C	T	E1, E2, E3, E4
	A09	115782994	C	A	E1,E3
	A09	115784659	C	T	E3, E1
	A09	115958917	G	T	E1
	B06	120868183	G	A	E4
	B09	15848169	C	T	E2, E3, E4
Linoleic acid (C18:2)	A04	82199580	C	T	E2, E4
	A07	45014402	T	A	E2
	A08	13807926	C	A	E4
	A09	113164392	C	T	E1
	A09	113515257	C	T	E1
	A09	113515424	G	A	E4
	A09	114106219	G	A	E2, E3, E4
	A09	115528661	C	T	E1, E2, E3, E4
	A09	115782994	C	A	E1,E3
	A09	115784659	C	T	E1, E3, E4
	A09	115958917	G	T	E1
	A09	114140847	G	A	E4
	B06	120868183	G	A	E4
	B09	15848169	C	T	E2, E3
Arachidic acid (C20:0)	B04	49956612	G	A	E4
	B06	125302832	C	T	E4
	B06	127446433	C	T	E4
	B06	128423460	G	A	E4
	B06	125245720	T	C	E4
Gadoleic acid (C20:1)	A02	5050188	C	T	E2
	A06	108577126	C	T	E2, E4
	A06	108613799	G	A	E2, E4
	A10	42556069	C	T	E2, E3
	B04	34033229	G	A	E4
	B04	95558185	A	T	E4
	B04	108482942	A	T	E4
	B06	122677790	G	A	E2, E4
	B06	125245720	T	C	E2, E4
	B06	125302832	C	T	E2, E4
	B06	129049126	G	A	E2
Lignoceric acid (C24:0)	A02	20879351	C	A	E1
	A02	20879333	A	T	E1
	A02	20879334	A	G	E1
	A02	20879365	T	C	E1
	A02	20879409	T	C	E1
	A03	121933071	C	T	E2
	A03	121933185	C	T	E2
	A05	1804376	G	A	E4
	A05	4209573	C	T	E4

## Sheet: S4 Table
S4 Table. The repeated detected SNP in different environment.
Trait	Chromosome	Position	Reference	Tother	Phenotyping environment
Stearic acid (C18:0)	B06	122677790	G	A	E3, E4
Oleic acid (C18:1)	A04	82199580	C	T	E2, E4
	A09	114106219	G	A	E3, E4
	A09	115528661	C	T	E1, E2, E3, E4
	A09	115782994	C	A	E1, E3
	A09	115784659	C	T	E1, E3
	B09	15848169	C	T	E2, E3, E4
Linoleic acid (C18:2)	A04	82199580	C	T	E2, E4
	A09	114106219	G	A	E2, E3, E4
	A09	115528661	C	T	E1, E2, E3, E4
	A09	115782994	C	A	E1, E3
	A09	115784659	C	T	E1, E3, E4
	B09	15848169	C	T	E2, E3
Gadoleic acid (C20:1)	A06	108577126	C	T	E2, E4
	A06	108613799	G	A	E2, E4
	A10	42556069	C	T	E2, E3
	B06	122677790	G	A	E2, E4
	B06	125245720	T	C	E2, E4
	B06	125302832	C	T	E2, E4

## Sheet: S5 Table
S5 Table. The SNP detected to be associated with multiple traits.
Chromosome	Position	Reference	Tother	Trait (No. of environment detected the signal)
A04	82199580	C	T	Oleic acid (2), Linoleic acid (2)
A07	45014402	T	A	Oleic acid (1), Linoleic acid (1)
A08	13807926	C	A	Palmitic acid (1), Oleic acid (1), Linoleic acid (1)
A09	114106219	G	A	Oleic acid (2), Linoleic acid (3)
A09	115528661	C	T	Oleic acid (4), Linoleic acid (4)
A09	115782994	C	A	Oleic acid (2), Linoleic acid (2)
A09	115784659	C	T	Oleic acid (2), Linoleic acid (3)
A09	115958917	G	T	Oleic acid (1), Linoleic acid (1)
B06	120868183	G	A	Oleic acid (1), Linoleic acid (1)
B06	122677790	G	A	Stearic acid (2), Gadoleic acid (2)
B06	125245720	T	C	Stearic acid (1), Arachidic acid (1), Gadoleic acid (2)
B06	125302832	C	T	Stearic acid (1), Arachidic acid (1), Gadoleic acid (2)
B09	15848169	C	T	Oleic acid (3), Linoleic acid (2)

## Sheet: S6 Table
S6 Table. Total significant associations detected with high PVE.
SNP Position	Reference	Tother	Trait	PVE	Env.	P value
A09-113515424	G	A	Linoleic acid (C18:2)	0.4004	E4	6.37
A09-114106219	G	A	Oleic acid (C18:1)	0.4048	E3	6.64
				0.3905	E4	6.35
			Linoleic acid (C18:2)	0.362	E2	6.87
				0.3822	E3	7.02
A09-115528661	C	T	Oleic acid (C18:1)	0.082	E3	9.86
				0.126	E4	6.69
			Linoleic acid (C18:2)	0.1206	E2	9.63
				0.084	E3	10.02
				0.105	E4	7.08
B04-34033229	G	A	Gadoleic acid (C20:1)	0.1795	E4	7.76
B04-49956612	G	A	Arachidic acid (C20:0)	0.1864	E4	6.71
B06-101056070	A	G	Stearic acid (C18:0)	0.1522	E2	7.04
B06-122677790	G	A	Stearic acid (C18:0)	0.1872	E3	7.23
				0.2301	E4	7.2
B06-125245720	T	C	Arachidic acid (C20:0)	0.2451	E4	10.12

## Sheet: S7 Table
S7 Table.The materials with high or low oleic content and their corresponding alleles at A09-114690064 locus.
Material	Allele of A09_114690064	Oleic acid content（%）	Linoleic acid content（%）
Rudongwanerqing	AA	55.88	22.69
Xucaihua No.1	AA	56.64	21.77
Suiningerwo	AA	58.62	22.94
Yongningshitangdahuasheng	AA	55.93	23.52
Sihongdahuasheng	AA	57.57	22.58
Liansanzi	AA	55.52	24.53
Huangchuanzhigan(2)	AA	59.4	21.5
7807-37-2	AA	58.06	22.06
Xushanbanhanyang	AA	59.13	20.3
Dongguandadou	AA	54.68	25.64
Zuodou	AA	64.61	17.65
Huaganzaxuan79-37	AA	58.4	21.76
Hanguo4	AA	58.74	21.45
Zhongliuqiu	GG	43.35	36.89
Bairizai	GG	42.11	36.01
Qiangdaohuasheng	GG	42.98	35.23
Xiaojingsheng	GG	43.8	35.81
Dongmingjixiaohuasheng	GG	44.67	36.68
Meiyin No.1	GG	41.43	35.18
Yuenandou(1)	GG	42.72	34.3
Nante18	GG	44.35	33.63
Xiaoliuqiu	GG	41.65	34.33
Li×You	GG	45.6	33.63
Nanyin No.5	GG	44.53	34.62
Zhongshengfeng	GG	45.73	33.2
Meiyinxuan41022	GG	42.02	33.86
ICGS(E)26	GG	39	36.86
Dapigu	GG	42.48	35.08
Dalian-1	GG	45.05	33.13
Gao006-1	GG	45.9	30.3
Tongchengfanganghuasheng	GG	41.19	36.02
ICGV86552	GG	44.73	34.71
179	GG	43.06	36.06
51003-4	GG	40.24	37.16
51015-2	GG	47.4	30.01
